# Supplementary material for: Detection of H5N1 High Pathogenicity Avian Influenza Viruses in Four Raptors and Two Geese in Japan in the Fall of 2022
Source: Viruses. 2023 Sep 1;15(9):1865. doi: 10.3390/v15091865 (PMC10537537; doi:10.3390/v15091865)
Supplement: Supplementary file 1 [file viruses-15-01865-s001.zip]

Archive with 1 entries (1 files):
- viruses-2577946-supplementary.pdf
